# Supplementary material for: Characterization of Food-Additive Titanium Dioxide and Dietary Exposure to Titanium Dioxide Nanoparticles among the Chinese Population
Source: Nanomaterials (Basel). 2024 Aug 31;14(17):1427. doi: 10.3390/nano14171427 (PMC11397697; doi:10.3390/nano14171427)
Supplement: Supplementary file 1 [file nanomaterials-14-01427-s001.zip]

Archive with 1 entries (1 files):
- nanomaterials-3054992-supplementary.pdf
